# Supplementary material for: Evaluation of a New Tandem Mass Spectrometry Method for Sickle Cell Disease Newborn Screening
Source: Int J Neonatal Screen. 2024 Nov 26;10(4):77. doi: 10.3390/ijns10040077 (PMC11676960; doi:10.3390/ijns10040077)
Supplement: Supplementary file 1 [file IJNS-10-00077-s001.zip]

Archive with 1 entries (1 files):
- IJNS-3251155-supplementary.pdf
